# Supplementary material for: Intra-Tumoral Nerve-Tracing in a Novel Syngeneic Model of High-Grade Serous Ovarian Carcinoma
Source: Cells. 2021 Dec 10;10(12):3491. doi: 10.3390/cells10123491 (PMC8699855; doi:10.3390/cells10123491)
Supplement: Supplementary file 1 [file cells-10-03491-s001.zip]

Archive with 1 entries (1 files):
- cells-1384143-supplementary.pdf
